# Supplementary material for: Genome characteristics of atypical porcine pestivirus from abortion cases in Shandong Province, China
Source: Virol J. 2023 Nov 29;20:282. doi: 10.1186/s12985-023-02247-0 (PMC10688472; doi:10.1186/s12985-023-02247-0)
Supplement: Supplementary file 1 — Additional file 1: Table s1. Information on the Chinese reference strains used in this study [file 12985_2023_2247_MOESM1_ESM.xlsx]

## Sheet: Table 1
Table s1 Information on the Chinese reference strains used in this study
Province/Region	Year	Strains	GenBank IDs	Source	Sample Type	Gene Type	References
Guangdong	2016	GD1	KX950761	CT-affected piglets	tissue samples (cerebrum, cerebellum, brainstem, spinal cord, heart, liver, spleen, lung, kidney, mesenteric lymph nodes and inguinal lymph nodes)	Complete CDS	[7]
	2016	GD2	KX950762
Guangdong	2016	APPV_GD	KY624591	CT-affected piglets	serum samples	Complete CDS	[17]
Guangdong	2016	APPV-China/GD-SD/2016	KY475593	CT-affected piglets	tissue suspensions	Complete CDS	[9]
Guangdong	2016	APPV-China/GD-GL/2016	MH221022	CT-affected piglets	serum and tissue samples (cerebrums, kidneys, lungs, livers, hearts, spleens, lymph nodes, cerebellums, duodenums, jejunums, ileums, tonsils and anal swabs)	Complete genome	[12]
	2016	APPV-China/GD-HE/2016	MH221023
	2016	APPV-China/GD-HG/2016	MH221024
	2016	APPV-China/GD-SHM/2016	MH221025
	2016	APPV-China/GD-SHT/2016	MH221026
	2016	APPV-China/GD-ST/2016	MH221027
	2017	GD-HJ-2017.04	MK216752
	2017	GD-LN-2017.04	MK216753
	2017	GD-ZW-2017.10	MK216754
Guangdong	2017	GD-YJHSEY3N	MK347476	CT-affected piglets	tissue samples (brain, lung, heart, kidney,spleen and lymph nodes)	Complete genome	[11]
	2017	GD-YJHSEY2N	MK347475
	2018	GD-LDCT1	MK347474
Guangdong	2018	GD-BZ01-2018	MH493896	CT-affected piglets	tissue samples (brains, lungs, spleens and lymph nodes)	Complete CDS	[18]
	2018	GD-DH01-2018	MH493895
	2018	GD-MH01-2018	MH493894
Guangdong	2018	GD-CT4	MN584737	CT-affected piglets	tissue samples (brain, lung, heart, kidney, spleen, and lymph nodes	Complete genome	[19]
Guangdong	2016	GD3	KY612413	Pig	unknown	Complete CDS	unpublished
	2017	CH-GD2017	MK629522
	2018	GD-BH02-2018	MH520668
Guangdong	2017	APPV/CNGL/2017	MK948873	Pig	unknown	Complete genome	unpublished
Guangdong	2018	APPV/CNYJ/2018	MK948872	Pig	unknown	Complete genome	unpublished
Guangxi	2017	GX04/2017	MH102210	CT-affected piglets	mixture of serum, brain, liver, lymph node, lung, or spleen	Complete CDS	[4]
Guangxi	2018	GX01-2018	MH715893	CT-affected piglets	tissue samples (brain, spleen, and lymph nodes)	Complete genome	[20]
	2018	GX02-2018	MK453045			complete genome
	2019	GX01-2019	MN564752			Complete CDS
	2019	GX02-2019	MN729215			Complete CDS
Guangxi	2016	APPV_GX-CH 2016	KY652092	Pig	unknown	Complete genome	unpublished
	2017	GX-GL1	MN584738			Complete CDS
	2017	GX-GL67	MN584739			Complete CDS
Jiangxi	2018	JX-JM01-2018A01	MG792803	CT-affected piglets	tissue samples (spleen)	Complete genome	[21]
Anhui	2017	AH-GL-2017.04	MK216749	CT-affected piglets	serum and tissue samples	Complete genome	[12]
	2018	AH-GL-2018.01	MK216750
	2018	AH-SG-2018.01	MK216751
Henan	2017	APPV-China/HeNLY/2017	MN080493	CT-affected piglets	tissue samples (spleen, lung, and mesenteric lymph nodes)	Complete genome	[13]
Henan	2018	HN2018	MH885413	Pig	unknown	Complete CDS	unpublished
Hebei	2017	HBtl1701	MF377344	Pig	unknown	Complete CDS	unpublished
	2017	CHheb1701	MH307700
Southwest China (Chongqing)	2017	APPV-China/SWU-ZH/2017	MH499647	CT-affected piglets	serum samples	Complete CDS	[14]
	2017	APPV-China/SWU-XC/2017	MH499645
	2018	APPV-China/SWU-KZ/2018	MH499643
	2018	APPV-China/SWU-YB/2018	MH499646
	2018	APPV-China/SWU-MY/2018	MH499644
	2018	APPV-China/SWU-DY/2018	MH499642
	2018	APPV-China/SWU-QL/2018	MH499648
Chongqing	2014	CN-CQ_11/39	MF167292	Healthy pig	serum samples	Complete CDS	[22]
Guizhou	2016	APPV-China/GZ01/2016	KY475592	CT-affected piglets	tissue suspensions	Complete CDS	[9]
