# Supplementary material for: Genome characteristics of atypical porcine pestivirus from abortion cases in Shandong Province, China
Source: Virol J. 2023 Nov 29;20:282. doi: 10.1186/s12985-023-02247-0 (PMC10688472; doi:10.1186/s12985-023-02247-0)
Supplement: Supplementary file 2 — Additional file 2: Table s2. Blast results of assembled sequences for RNA sample (exclusion of phages and sequences with alignment length less than 100 bp). Table s3. Blast results of assembled sequences for DNA sample (exclusion of phages and sequences with alignment length less than 100 bp) [file 12985_2023_2247_MOESM2_ESM.xlsx]

## Sheet: RNA
Table s2. Blast results of assembled sequences for RNA sample (exclusion of phages and sequences with alignment length less than 100 bp )
query id	subject id	% identity	alignment length	gap opens	q. start	q. end	s. start	s. end	evalue	subject sci name	subject titles
contig1_len_11556_cov_51.5	gi|1585633984|gb|MK378658.1|	97.436	11114	0	46	11159	2	11115	0	Atypical porcine pestivirus	Atypical porcine pestivirus isolate APPV_VIRES_NM01_C1 polyprotein gene, partial cds
contig24_len_567_cov_1.7	gi|576896456|gb|KF814687.1|	72.658	523	22	56	564	3	511	3.62e-31	Porcine picobirnavirus	Porcine picobirnavirus isolate S20 RNA dependent RNA polymerase gene, partial cds
contig213_len_253_cov_2.9	gi|594499099|gb|KC846787.1|	96.364	55	0	1	55	55	1	2.55e-14	Porcine picobirnavirus	Porcine picobirnavirus isolate CHHN-B8 RNA-dependent RNA polymerase (RdRp) gene, partial cds
contig316_len_220_cov_1.2	gi|1585634376|gb|MK378853.1|	92.308	221	2	1	220	777	558	4.24e-81	Porcine picobirnavirus	Porcine picobirnavirus isolate PoPBV_segment_S_VIRES_JL01_C3 RNA-dependent RNA polymerase gene, partial cds
contig84_len_331_cov_2.8	gi|1283843618|gb|KY120176.1|	80.625	320	6	15	331	1357	1041	8.97e-60	Bovine picobirnavirus	Bovine picobirnavirus isolate C343R segment 2-2 RNA-dependent RNA polymerase gene, complete cds
contig30_len_490_cov_2.3	gi|317106833|dbj|AB517736.1|	79.888	179	0	312	490	374	196	3.12e-26	Human picobirnavirus	Human picobirnavirus RdRp gene for RNA dependent RNA polymerase, partial cds, isolate: GPBV10
contig153_len_273_cov_0.9	gi|1283843661|gb|KY120187.1|	91.209	273	0	1	273	1171	1443	8.86e-99	Simian picobirnavirus	Simian picobirnavirus isolate 14R segment 2, complete sequence
contig50_len_401_cov_0.8	gi|1822266521|gb|MT096527.1|	97.506	401	0	1	401	5785	6185	0	Hubei picorna-like virus 61	Hubei picorna-like virus 61 isolate FTA2-5, complete genome
contig80_len_345_cov_1.3	gi|1527173522|gb|MH106780.1|	100	345	0	1	345	9794	10138	1.03e-178	Getah virus	Getah virus isolate SD17/09, complete genome
contig99_len_310_cov_1.1	gi|1527173522|gb|MH106780.1|	100	310	0	1	310	10451	10760	2.6e-159	Getah virus	Getah virus isolate SD17/09, complete genome
contig112_len_293_cov_1.0	gi|1527173522|gb|MH106780.1|	100	293	0	1	293	9740	9448	6.89e-150	Getah virus	Getah virus isolate SD17/09, complete genome
contig174_len_269_cov_1.8	gi|1527173522|gb|MH106780.1|	100	269	0	1	269	2710	2442	1.38e-136	Getah virus	Getah virus isolate SD17/09, complete genome
contig205_len_257_cov_1.4	gi|1767774293|gb|MK487997.1|	100	257	0	1	257	142	398	6.12e-130	Getah virus	Getah virus strain GZ201808, partial genome
contig212_len_254_cov_1.0	gi|1527173522|gb|MH106780.1|	99.213	254	0	1	254	3180	2927	6.08e-125	Getah virus	Getah virus isolate SD17/09, complete genome
contig278_len_231_cov_2.2	gi|1527173522|gb|MH106780.1|	100	230	0	2	231	4777	4548	5.53e-115	Getah virus	Getah virus isolate SD17/09, complete genome
contig336_len_214_cov_1.7	gi|1527173522|gb|MH106780.1|	100	214	0	1	214	9207	9420	3.96e-106	Getah virus	Getah virus isolate SD17/09, complete genome
contig82_len_340_cov_1.3	gi|1194991764|gb|MF062452.1|	87.647	340	0	1	340	1328	1667	6.71e-106	Porcine kobuvirus	Porcine kobuvirus isolate Guangxi/G2/2012/CH polyprotein gene, complete cds
contig206_len_257_cov_1.0	gi|1194991730|gb|MF062435.1|	95.331	257	0	1	257	6748	7004	6.3e-110	Porcine kobuvirus	Porcine kobuvirus isolate Guangxi/G1/2012/CH polyprotein gene, complete cds
contig219_len_252_cov_0.9	gi|1843477827|gb|MT211964.1|	95.238	252	0	1	252	793	542	3.71e-107	Porcine kobuvirus	Porcine kobuvirus isolate EdoMex/2018/205, complete genome
contig93_len_317_cov_1.5	gi|1585633758|gb|MK378559.1|	95.268	317	0	1	317	1624	1940	3.55e-138	Mamastrovirus 3	Mamastrovirus 3 isolate PoAstV_VIRES_NM02_C9 ORF1ab and ORF1a genes, complete cds; and ORF2 gene, partial cds
contig110_len_294_cov_2.5	gi|827501740|gb|KR019688.1|	80.743	296	4	1	294	4078	3785	2.2e-55	Posavirus 3	Posavirus 3 strain 958-4, complete genome
contig140_len_277_cov_1.2	gi|1021221492|gb|KT833079.1|	87.591	274	4	1	272	545	816	1.54e-81	Posavirus 3	Posavirus 3 strain 10611 polyprotein gene, complete cds
contig161_len_271_cov_1.8	gi|1021221458|gb|KT833062.1|	96.679	271	0	1	271	8675	8945	1.1e-122	Posavirus 1	Posavirus 1 strain 9470 polyprotein gene, partial cds
contig119_len_285_cov_1.6	gi|1790831755|gb|MK965898.1|	92.982	285	0	1	285	7295	7011	4.24e-112	Porcine sapovirus	Porcine sapovirus strain IL31538, complete genome
contig168_len_270_cov_2.3	gi|2032545115|gb|MW316745.1|	85.185	270	0	1	270	1722	1453	1.96e-70	Porcine sapovirus	Porcine sapovirus strain SaV/GIII/USA/IN_17168-1/2020, partial genome
contig176_len_268_cov_3.5	gi|1585634687|gb|MK379010.1|	93.117	247	0	1	247	247	1	5.22e-96	Porcine sapovirus	Porcine sapovirus isolate PoSaV_VIRES_NM02_C3 polyprotein gene, partial cds
contig341_len_212_cov_1.2	gi|1585634683|gb|MK379008.1|	95.755	212	0	1	212	2089	2300	5.17e-90	Porcine sapovirus	Porcine sapovirus isolate PoSaV_VIRES_NM02_C1 polyprotein gene, partial cds

## Sheet: DNA
Table s3. Blast results of assembled sequences for DNA sample (exclusion of phages and sequences with alignment length less than 100 bp )
query id	subject id	% identity	alignment length	gap opens	q. start	q. end	s. start	s. end	evalue	subject sci name	subject titles
contig175_len_4175_cov_13.5	gi|354682159|gb|JF713717.1|	93.937	1435	17	3	1430	920	2325	0	Po-Circo-like virus 22	Po-Circo-like virus 22, complete genome
contig2789_len_308_cov_2.1	gi|354682159|gb|JF713717.1|	92.395	263	3	1	262	1354	1094	1.01e-98	Po-Circo-like virus 22	Po-Circo-like virus 22, complete genome
contig3454_len_265_cov_0.9	gi|354682168|gb|JF713719.1|	99.024	205	0	1	205	541	745	1.11e-97	Po-Circo-like virus 51	Po-Circo-like virus 51, complete genome
contig3875_len_248_cov_1.5	gi|354682159|gb|JF713717.1|	86.087	230	3	18	246	1613	1840	1.8e-60	Po-Circo-like virus 22	Po-Circo-like virus 22, complete genome
contig346_len_1988_cov_3.7	gi|1569728351|gb|MK232677.1|	74.399	1664	52	364	1982	17124	15482	0	uncultured human fecal virus	Uncultured human fecal virus clone B.wexlerae_S04.r1.O05_2-CL16_c11 sequence
contig470_len_1466_cov_11.6	gi|1569728654|gb|MK232980.1|	75.705	1206	31	13	1200	3519	4706	4.86e-158	uncultured human fecal virus	Uncultured human fecal virus clone D.formicigenerans_S04.r3.K08_1-CL20_c1 sequence
contig557_len_1253_cov_3.7	gi|1569728393|gb|MK232719.1|	71.251	887	25	272	1143	489	1360	8.1e-46	uncultured human fecal virus	Uncultured human fecal virus clone B.wexlerae_S04.r1.P04_1-CL16_c13 sequence
contig715_len_976_cov_3.0	gi|1735093292|gb|MH170058.2|	92.667	150	2	246	394	1197	1049	6.21e-51	Porcine serum associated circular DNA virus 3	Porcine serum associated circular DNA virus 3 isolate 7A/RS/BR, complete genome MH170058
contig761_len_930_cov_16.0	gi|1024399583|gb|KU203355.1|	76.125	289	2	49	336	1523	1236	1.69e-31	Porcine serum-associated circular virus	Porcine serum-associated circular virus isolate BR5, complete genome
contig839_len_854_cov_4.4	gi|1024399586|gb|KU203356.1|	86.957	161	7	698	852	1083	924	9.17e-39	Porcine serum-associated circular virus	Porcine serum-associated circular virus isolate BR6, complete genome
contig1273_len_594_cov_10.3	gi|1024399583|gb|KU203355.1|	88.103	580	2	4	582	579	1	0	Porcine serum-associated circular virus	Porcine serum-associated circular virus isolate BR5, complete genome
contig1288_len_587_cov_14.5	gi|1024399583|gb|KU203355.1|	80.944	593	13	1	587	1814	1236	2.55e-122	Porcine serum-associated circular virus	Porcine serum-associated circular virus isolate BR5, complete genome
contig1390_len_552_cov_1.8	gi|1024399586|gb|KU203356.1|	83.144	439	12	118	550	1530	1098	5.29e-104	Porcine serum-associated circular virus	Porcine serum-associated circular virus isolate BR6, complete genome
contig955_len_768_cov_18.2	gi|1024399586|gb|KU203356.1|	89.872	780	16	1	768	1300	528	0	Porcine serum-associated circular virus	Porcine serum-associated circular virus isolate BR6, complete genome
contig1624_len_487_cov_3.3	gi|1024399583|gb|KU203355.1|	76.353	499	21	1	487	1258	1744	1.06e-60	Porcine serum-associated circular virus	Porcine serum-associated circular virus isolate BR5, complete genome
contig1666_len_474_cov_7.7	gi|1024399583|gb|KU203355.1|	88.578	429	3	1	427	427	1	1.97e-142	Porcine serum-associated circular virus	Porcine serum-associated circular virus isolate BR5, complete genome
contig1759_len_453_cov_2.3	gi|1024399580|gb|KU203354.1|	77.989	368	7	92	453	347	711	1.65e-53	Porcine serum-associated circular virus	Porcine serum-associated circular virus isolate BR4, complete genome
contig1834_len_437_cov_7.6	gi|1024399583|gb|KU203355.1|	96.706	425	0	1	425	425	1	0	Porcine serum-associated circular virus	Porcine serum-associated circular virus isolate BR5, complete genome
contig1922_len_418_cov_2.3	gi|1735093292|gb|MH170058.2|	89.163	406	4	1	404	1290	1693	4.82e-138	Porcine serum associated circular DNA virus 3	Porcine serum associated circular DNA virus 3 isolate 7A/RS/BR, complete genome
contig2042_len_397_cov_6.5	gi|1024399583|gb|KU203355.1|	91.071	392	0	6	397	34	425	2.09e-146	Porcine serum-associated circular virus	Porcine serum-associated circular virus isolate BR5, complete genome
contig2157_len_381_cov_2.0	gi|1774855419|ref|NC_040831.2|	88.021	384	5	1	381	1584	1204	5.76e-122	Porcine serum associated circular DNA virus 2	Porcine serum associated circular DNA virus 2 isolate 2B/RS/BR, complete genome<>Porcine serum associated circular DNA virus 2 isolate 2B/RS/BR, complete genome
contig2207_len_375_cov_4.5	gi|1735093292|gb|MH170058.2|	90.833	360	6	18	374	1843	1487	2.6e-130	Porcine serum associated circular DNA virus 3	Porcine serum associated circular DNA virus 3 isolate 7A/RS/BR, complete genome
contig2364_len_354_cov_2.4	gi|1774855419|ref|NC_040831.2|	95.714	210	1	145	353	1900	1691	4.31e-88	Porcine serum associated circular DNA virus 2	Porcine serum associated circular DNA virus 2 isolate 2B/RS/BR, complete genome<>Porcine serum associated circular DNA virus 2 isolate 2B/RS/BR, complete genome
contig2573_len_329_cov_3.3	gi|1774855419|ref|NC_040831.2|	82.175	331	4	1	329	460	132	1.89e-71	Porcine serum associated circular DNA virus 2	Porcine serum associated circular DNA virus 2 isolate 2B/RS/BR, complete genome<>Porcine serum associated circular DNA virus 2 isolate 2B/RS/BR, complete genome
contig2702_len_317_cov_1.0	gi|1774855419|ref|NC_040831.2|	91.262	103	1	214	315	315	213	1.15e-28	Porcine serum associated circular DNA virus 2	Porcine serum associated circular DNA virus 2 isolate 2B/RS/BR, complete genome<>Porcine serum associated circular DNA virus 2 isolate 2B/RS/BR, complete genome
contig2790_len_308_cov_1.7	gi|1735093292|gb|MH170058.2|	91.667	156	5	103	255	1304	1151	2.33e-50	Porcine serum associated circular DNA virus 3	Porcine serum associated circular DNA virus 3 isolate 7A/RS/BR, complete genome
contig3268_len_272_cov_2.2	gi|1735093290|gb|MH170056.2|	94.891	137	1	25	160	1088	952	5.66e-51	Porcine serum associated circular DNA virus 1	Porcine serum associated circular DNA virus 1 isolate 2A/RS/BR, complete genome
contig4377_len_231_cov_1.1	gi|1774855419|ref|NC_040831.2|	86.765	204	1	23	225	1667	1870	6.02e-55	Porcine serum associated circular DNA virus 2	Porcine serum associated circular DNA virus 2 isolate 2B/RS/BR, complete genome<>Porcine serum associated circular DNA virus 2 isolate 2B/RS/BR, complete genome
contig4388_len_230_cov_1.6	gi|1774855419|ref|NC_040831.2|	88.889	198	0	1	198	1098	1295	1.65e-60	Porcine serum associated circular DNA virus 2	Porcine serum associated circular DNA virus 2 isolate 2B/RS/BR, complete genome<>Porcine serum associated circular DNA virus 2 isolate 2B/RS/BR, complete genome
contig1330_len_573_cov_1.7	gi|1622213083|gb|MH824513.1|	99.825	573	0	1	573	4043	4615	0	Porcine polyomavirus	Porcine polyomavirus strain PP214, complete genome
contig1498_len_522_cov_2.5	gi|1569059725|gb|MK377480.1|	100	522	0	1	522	1631	2152	0	Porcine polyomavirus	Porcine polyomavirus isolate PoPyV_VIRES_HeB03_C1 VP1 gene, partial cds; and large T antigen gene, complete cds
contig2482_len_342_cov_2.0	gi|1622213083|gb|MH824513.1|	100	342	0	1	342	2182	2523	4.73e-177	Porcine polyomavirus	Porcine polyomavirus strain PP214, complete genome
contig1154_len_653_cov_1.9	gi|1882666073|ref|NC_049978.1|	78.053	647	27	2	637	73489	74105	8.22e-98	IAS virus	IAS virus, complete genome<>IAS virus, complete genome
contig1450_len_535_cov_2.2	gi|1882666073|ref|NC_049978.1|	88.679	106	1	82	187	2693	2797	4.43e-25	IAS virus	IAS virus, complete genome<>IAS virus, complete genome
contig1489_len_524_cov_1.5	gi|1882666073|ref|NC_049978.1|	85.434	357	8	1	353	77248	76896	3.03e-96	IAS virus	IAS virus, complete genome<>IAS virus, complete genome
contig1089_len_690_cov_2.1	gi|1140176560|gb|KY489986.1|	99.13	690	0	1	690	80	769	0	Porcine bocavirus 1	Porcine bocavirus 1 isolate JOA_015, complete genome
contig1905_len_422_cov_1.7	gi|1569061036|gb|MK378103.1|	100	422	0	1	422	1787	1366	0	Porcine bocavirus 1	Porcine bocavirus 1 isolate PBoV1_VIRES_TJ01_C1 NS1, NP1, and VP1 genes, complete cds
contig2139_len_384_cov_2.3	gi|1040287233|gb|KU311698.1|	99.219	384	0	1	384	1766	1383	0	Porcine bocavirus	Porcine bocavirus isolate S1142/13 NP1, VP1, and VP2 genes, partial cds
contig2837_len_303_cov_3.1	gi|1569061032|gb|MK378102.1|	86.634	202	9	8	185	218	17	1.38e-47	Porcine bocavirus 1	Porcine bocavirus 1 isolate PBoV1_VIRES_SX02_C1 NS1, NP1, and VP1 genes, complete cds
contig3107_len_281_cov_0.8	gi|1140176560|gb|KY489986.1|	98.577	281	0	1	281	2679	2399	1.45e-136	Porcine bocavirus 1	Porcine bocavirus 1 isolate JOA_015, complete genome
contig3241_len_274_cov_0.9	gi|1569061044|gb|MK378105.1|	100	260	0	1	260	796	537	1.42e-131	Porcine bocavirus 1	Porcine bocavirus 1 isolate PBoV1_VIRES_YN02_C1 VP1 gene, partial cds
contig3418_len_266_cov_1.4	gi|1140176560|gb|KY489986.1|	95.437	263	1	5	266	5185	4923	1.09e-112	Porcine bocavirus 1	Porcine bocavirus 1 isolate JOA_015, complete genome
contig3645_len_257_cov_1.0	gi|1569061036|gb|MK378103.1|	100	174	0	84	257	4541	4714	8.44e-84	Porcine bocavirus 1	Porcine bocavirus 1 isolate PBoV1_VIRES_TJ01_C1 NS1, NP1, and VP1 genes, complete cds
contig4117_len_240_cov_1.0	gi|1569060999|gb|MK378091.1|	99.18	122	0	30	151	2373	2494	2.93e-53	Porcine bocavirus 1	Porcine bocavirus 1 isolate PBoV1_VIRES_NM02_C2 NP1 gene, partial cds; and VP1 gene, complete cds
contig2257_len_370_cov_1.5	gi|1600731452|gb|MK092384.1|	100	370	0	1	370	694	325	0	Porcine parvovirus 1	Porcine parvovirus 1 isolate PPV1-DJH24, partial genome
contig3644_len_257_cov_1.0	gi|1600731452|gb|MK092384.1|	100	257	0	1	257	1381	1637	6.12e-130	Porcine parvovirus 1	Porcine parvovirus 1 isolate PPV1-DJH24, partial genome
contig4892_len_211_cov_0.9	gi|1600731452|gb|MK092384.1|	99.379	161	0	1	161	261	101	5.25e-75	Porcine parvovirus 1	Porcine parvovirus 1 isolate PPV1-DJH24, partial genome
contig3334_len_269_cov_1.8	gi|1600731649|gb|MK092453.1|	100	269	0	1	269	2179	1911	1.38e-136	Porcine parvovirus 5	Porcine parvovirus 5 isolate PPV5-DJH26, partial genome
contig3064_len_283_cov_1.4	gi|687046961|gb|KM258880.1|	99.293	283	0	1	283	92027	91745	5.21e-141	Bovine herpesvirus type 1.2 strain K22	Bovine herpesvirus type 1.2 strain K22, complete genome
contig3530_len_262_cov_0.9	gi|687046961|gb|KM258880.1|	100	262	0	1	262	97415	97154	1.04e-132	Bovine herpesvirus type 1.2 strain K22	Bovine herpesvirus type 1.2 strain K22, complete genome
contig3816_len_251_cov_1.0	gi|687046961|gb|KM258880.1|	96.498	257	1	1	251	44109	44365	2.83e-113	Bovine herpesvirus type 1.2 strain K22	Bovine herpesvirus type 1.2 strain K22, complete genome
contig4033_len_243_cov_1.0	gi|1358125743|gb|MG407784.1|	100	163	0	1	163	80681	80843	1.03e-77	Bovine alphaherpesvirus 1	Bovine alphaherpesvirus 1 isolate MN10, complete genome
contig4520_len_226_cov_1.1	gi|1585190971|gb|MK552112.1|	100	226	0	1	226	89586	89811	9.01e-113	Bovine alphaherpesvirus 1	Bovine alphaherpesvirus 1 isolate C36 876-459, partial genome
contig4715_len_218_cov_1.2	gi|1358125152|gb|MG407776.1|	100	218	0	1	218	31191	31408	2.42e-108	Bovine alphaherpesvirus 1	Bovine alphaherpesvirus 1 isolate MN2, complete genome
contig411_len_1695_cov_14.4	gi|1341130851|gb|MG014381.1|	99.486	973	0	156	1128	1	973	0	Porcine circovirus 3	Porcine circovirus 3 isolate DE14.15 capsid protein gene, complete cds; and replicase-associated protein gene, partial cds
contig5147_len_158_cov_8.7	gi|1858310855|gb|MN431644.1|	100	105	0	1	105	693	797	1.07e-45	Porcine circovirus 3	Porcine circovirus 3 isolate PCV3/CN/JL/p8/2018, complete genome
contig5300_len_116_cov_15.3	gi|1858310840|gb|MN431639.1|	100	116	0	1	116	617	502	5.49e-52	Porcine circovirus 3	Porcine circovirus 3 isolate PCV3/CN/YN/MO1/2018, complete genome
contig5309_len_112_cov_12.8	gi|1858310855|gb|MN431644.1|	100	112	0	1	112	636	747	8.74e-50	Porcine circovirus 3	Porcine circovirus 3 isolate PCV3/CN/JL/p8/2018, complete genome
contig5357_len_104_cov_6.7	gi|1858310855|gb|MN431644.1|	100	55	0	1	55	502	556	3.81e-18	Porcine circovirus 3	Porcine circovirus 3 isolate PCV3/CN/JL/p8/2018, complete genome
contig5363_len_104_cov_3.0	gi|1858310855|gb|MN431644.1|	100	55	0	50	104	690	636	3.81e-18	Porcine circovirus 3	Porcine circovirus 3 isolate PCV3/CN/JL/p8/2018, complete genome
