# Supplementary material for: Genome characteristics of atypical porcine pestivirus from abortion cases in Shandong Province, China
Source: Virol J. 2023 Nov 29;20:282. doi: 10.1186/s12985-023-02247-0 (PMC10688472; doi:10.1186/s12985-023-02247-0)
Supplement: Supplementary file 4 — Additional file 4: Table s4. The recombination events detected by RDP4.0 after complete genome sequence alignment of all APPV Chinese strains [file 12985_2023_2247_MOESM4_ESM.xlsx]

## Sheet: Table s1
Table s4 The recombination events detected by RDP4.0 after complete genome sequence alignment of all APPV Chinese strains.
Recombinant	Parent		Break points		P-Value of Detection methods							Recombinant score
	Major parent	Minor parent	Beginning	Ending	RDP	GENECONV	BootScan	MaxChi	Chimaeric	SiScan	3Seq
GD-DH01-2018	GD-MH01-2018	GD3	9970	11458	3.323×10-132	5.372×10-111		1.000×10-31	6.665×10-21	1.965×10-31	4.579×10-216	0.74
GD-BZ01-2018	AH-GL-2018.01	APPV-SDHY-2022	4750	6598	1.716×10-151	6.775×10-145		3.583×10-34	2.298×10-35	3.259×10-37	1.487×10-158	0.7
JX-JM01-2018A01	GX04/2017	GX-GL1	6280	9134	6.114×10-61	3.981×10-57	2.858×10-58	1.108×10-31	7.319×10-31	4.291×10-46	9.529×10-28	0.67
GD2	APPV-China/GD-SHM/2016	GD-BH02-2018	5334	8070	2.139×10-2							0.54
GD-HJ-2017.04	Unknown(GD-MH01-2018)	AH-SG-2017.01	3085	4941		1.407×10-3		3.667×10-4		2.019×10-6		0.52
GD-LN-2017.04	GD-LDCT1	GD-HJ-2017.04	10688	2682	1.265×10-4	1.807×10-4		1.504×10-10	6.326×10-6			0.56
GD-CT4	GD-DH01-2018	Unknown(GD-MH01-2018)	5170	7646	1.746×10-4	1.317×10-2		8.343×10-4				0.64
GD-MH01-2018	GD-DH01-2018	GD-BZ01-2018	8464	8976							3.561×10-2	0.48
APPV-China/SWU-KZ/2018	APPV-China/SWU-YB/2018	Unknown(GD-LN-2017.04)	11492	11541		4.318×10-1						0.4
APPV-China/SWU-ZH/2017	APPV-China/SWU-YB/2018	Unknown(GD-LN-2017.04)	11491	11530		4.318×10-1						0.4
GX01-2018	APPV-China/SWU-YB/2018	GD-LN-2017.04	11480	11540		4.318×10-1						0.4
APPV-SDHY-2022	JX-JM01-2018A01	Unknown(GD-HJ-2017.04)	11432	18	9.165×10-2	1.160×10-2	1.020×10-1	3.958×10-3	2.530×10-2	3.643×10-13		0.51
APPV-China/SWU-DY/2018	APPV-China/SWU-QL/2018	APPV-China/SWU-ZH/2017	11414	208	2.427×10-22	1.475×10-11		8.896×10-6	1.071×10-5			0.74
APPV-China/SWU-MY/2018	APPV-China/SWU-QL/2018	Unknown(APPV-China/SWU-ZH/2017)	11453	196	2.707×10-20							0.74
APPV-China/SWU-QL/2018	JX-JM01-2018A01	Unknown(GD-HJ-2017.04)	11472	213	9.165×10-2	1.160×10-2	1.020×10-2	3.985×10-3	2.530×10-2	3.643×10-13		0.51
